# Supplementary material for: Arginase 1 is a marker of protection against illness in contacts of leprosy patients
Source: Sci Rep. 2022 May 12;12:7850. doi: 10.1038/s41598-022-11944-9 (PMC9098644; doi:10.1038/s41598-022-11944-9)
Supplement: Supplementary file 1 — Supplementary Information. [file 41598_2022_11944_MOESM1_ESM.xlsx]

## Sheet: Plan1
Code	Classification	Age	Gender	Progression	Clinacal Form	Months to illness	Clinical Form of IC	BI of IC
HC01	HC-MB	18	F	No	na	na	LL	0
HC02	HC-MB	48	M	Yes	RR-MB	2	LL	4.25
HC03	HC-PB	59	M	No	na	na	HI	0
HC04	HC-MB	34	M	No	na	na	LL	4.75
HC05	HC-PB	44	F	No	na	na	TT	0
HC06	HC-MB	18	M	No	na	na	LL	4
HC07	HC-MB	38	M	No	na	na	BB	2.25
HC08	HC-PB	29	M	No	na	na	NP	0
HC09	HC-MB	75	F	Yes	BT	48	LL	3.67
HC10	HC-MB	18	F	No	na	na	LL	0
HC11	HC-MB	33	F	No	na	na	BL	2.3
HC12	HC-PB	42	F	No	na	na	NP	0
HC13	HC-PB	43	F	No	na	na	BT	0
HC14	HC-MB	33	M	No	na	na	LL	5.25
HC15	HC-MB	19	F	No	na	na	LL	4
HC16	HC-MB	37	F	No	na	na	LL	2.75
HC17	HC-MB	18	M	Yes	BT	7	BL	2.83
HC18	HC-PB	40	M	No	na	na	BT	0
HC19	HC-MB	22	M	No	na	na	LL	0
HC20	HC-PB	18	F	No	na	na	BT	0
HC21	HC-PB	41	F	No	na	na	TT	0
HC22	HC-PB	18	F	No	na	na	BT	0
HC23	HC-PB	36	F	No	na	na	HI	0
HC24	HC-PB	21	M	No	na	na	HI	0
HC25	HC-MB	18	M	No	na	na	BB	0.5
HC26	HC-MB	33	M	No	na	na	BL	3
HC27	HC-PB	23	F	No	na	na	TT	0
HC28	HC-MB	23	M	Yes	HI	24	LL	4.16
HC29	HC-MB	18	F	No	na	na	BL	1.5
HC30	HC-MB	21	F	No	na	na	LL	2.75
HC31	HC-MB	18	F	No	na	na	LL	5.5
HC32	HC-MB	22	F	No	na	na	BB	0.57
HC33	HC-PB	56	FF	No	na	na	BT	0
HC34	HC-MB	48	F	No	na	na	BL	0
HC35	HC-PB	40	M	No	na	na	HI	0
HC36	HC-MB	35	M	No	na	na	BB	2.25
HC37	HC-PB	38	F	No	na	na	TT	0
HC38	HC-MB	33	F	No	na	na	LL	4.5
HC39	HC-PB	50	M	Yes	NP	192	TT	0
HC40	HC-MB	26	F	No	na	na	BL	1
HC41	HC-MB	29	M	No	na	na	BB	1.75
HC42	HC-MB	29	M	No	na	na	BB	1.75
HC43	HC-MB	19	M	No	na	na	BT	0
HC44	HC-PB	24	F	No	na	na	BT	0
HC45	HC-PB	22	M	No	na	na	RRPB	0
HC46	HC-PB	49	M	No	na	na	BT	0
HC47	HC-MB	56	F	Yes	BT	10	LL	4
HC48	HC-MB	45	F	No	na	na	LL	0
HC49	HC-PB	45	F	No	na	na	BT	0
HC50	HC-PB	19	F	No	na	na	BT	0
HC51	HC-PB	18	M	No	na	na	BT	0
HC52	HC-MB	20	M	No	na	na	LL	2.75
HC53	HC-MB	38	F	Yes	HI	14	BL	1.5
HC54	HC-MB	43	F	Yes	BB	120	LL	4
HC55	HC-MB	18	F	No	na	na	LL	5
HC56	HC-PB	18	M	No	na	na	BT	0
HC57	HC-MB	18	M	Yes	BT	2	LL	3.5
HC58	HC-MB	18	F	No	na	na	LL	4
HC59	HC-PB	64	M	No	na	na	BT	0
HC60	HC-PB	64	M	No	na	na	BT	0
HC61	HC-PB	20	M	No	na	na	na	na
HC62	HC-MB	60	M	No	na	na	BL	1
HC63	HC-MB	35	M	No	na	na	LL	2.75
HC64	HC-MB	23	F	No	na	na	BB	0.57
HC65	HC-PB	24	F	No	na	na	BT	0
HC66	HC-PB	14	M	Yes	ENH	132	BT	0
HC67	HC-PB	44	F	No	na	na	BT	0
HC68	HC-PB	35	M	No	na	na	HI	0
HC69	HC-PB	31	F	Yes	BT	3	NP	0
HC70	HC-MB	18	M	No	na	na	BL	2.75
HC71	HC-PB	57	M	No	na	na	NP	0
HC72	HC-PB	43	M	No	na	na	NP	0
HC73	HC-MB	45	M	No	na	na	LL	4.75
HC74	HC-PB	15	M	No	na	na	BT	0
HC75	HC-PB	65	F	No	na	na	BT	0
HC76	HC-PB	39	F	No	na	na	TT	0
HC77	HC-MB	31	F	No	na	na	LL	5
HC78	HC-MB	22	M	No	na	na	LL	2.75
HC79	HC-PB	51	F	No	na	na	BT	0
HC80	HC-MB	35	F	Yes	BT	36	BL	3
HC81	HC-PB	46	F	No	na	na	na	na
HC82	HC-PB	78	F	No	na	na	NP	0
HC83	HC-MB	37	F	Yes	BT	3	LL	4.25
HC84	HC-MB	55	F	Yes	HI	36	LL	5
HC85	HC-MB	56	F	Yes	BL	48	LL	3.5
HC86	HC-PB	53	F	No	na	na	NP	0
HC87	HC-MB	49	F	Yes	BT	14	LL	5
HC88	HC-MB	54	M	No	na	na	BL	0
HC89	HC-MB	51	F	No	na	na	LL	4.5
HC90	HC-PB	19	M	No	na	na	TT	0
HC91	HC-MB	29	F	No	na	na	LL	4.5
HC92	HC-PB	45	F	No	na	na	BT	0
HC93	HC-MB	18	F	Yes	HI	5	LL	3.5
HC94	HC-PB	56	F	No	na	na	BT	0
HC95	HC-MB	20	F	No	na	na	BL	2.75
HC96	HC-MB	35	F	No	na	na	BL	2.57
HC97	HC-PB	14	F	No	na	na	BT	0
HC98	HC-PB	20	F	No	na	na	BT	0
HC99	HC-PB	44	M	No	na	na	TT	0
HC100	HC-PB	18	M	No	na	na	BT	0
HC101	HC-MB	51	F	No	na	na	BB	0.5
HC102	HC-MB	36	F	No	na	na	LL	4.25
HC103	HC-MB	36	F	No	na	na	LL	4.25
HC104	HC-MB	37	F	No	na	na	LL	5
HC105	HC-MB	20	F	No	na	na	LL	4
HC106	HC-MB	57	F	No	na	na	LL	4.75
HC107	HC-PB	47	M	No	na	na	BT	0
HC108	HC-MB	61	F	No	na	na	LL	5
HC109	HC-PB	42	F	No	na	na	BT	0
HC110	HC-MB	18	F	Yes	BL	60	LL	3.5
HC111	HC-MB	23	F	No	na	na	LL	5.5
HC112	HC-PB	21	F	No	na	na	TT	0
HC113	HC-MB	41	F	No	na	na	BL	0
HC114	HC-PB	17	F	No	na	na	BT	0
HC115	HC-MB	21	F	Yes	HI	3	BL	2.75
HC116	HC-PB	17	F	No	na	na	BT	0
HC117	HC-MB	21	F	No	na	na	LL	4
HC118	HC-MB	18	F	Yes	BT	24	LL	4.16
HC119	HC-MB	33	F	Yes	BT	6	LL	5
HC120	HC-MB	36	F	No	na	na	BL	2.75
HC121	HC-MB	14	F	No	na	na	BL	2.75
HC122	HC-MB	39	F	No	na	na	BL	3
HC123	HC-PB	45	F	No	na	na	NP	0
HC124	HC-MB	66	F	No	na	na	BL	2.3
HC125	HC-PB	60	M	No	na	na	BT	0
HC126	HC-MB	21	M	No	na	na	LL	5
HC127	HC-MB	18	M	Yes	HI	36	BL	2.25
HC128	HC-MB	18	M	Yes	BL	48	LL	4.51
HC129	HC-PB	63	F	No	na	na	NP	0
HC130	HC-PB	71	F	No	na	na	BT	0
HC131	HC-PB	46	F	No	na	na	TT	0
HC132	HC-MB	49	F	Yes	BT	13	LL	4.16
HC133	HC-MB	43	F	Yes	NP	44	LL	3
HC134	HC-PB	70	F	Yes	BL	32	BT	0
HC135	HC-MB	35	M	Yes	LL	2	na	na
HC136	HC-MB	41	M	Yes	LL	1	na	na
HC137	HC-MB	50	F	Yes	LL	2	na	na
HC138	HC-MB	59	F	Yes	BB	3	BB	1.50
HC139	HC-MB	33	F	Yes	HI	8	BL	na
HC140	HC-MB	39	F	Yes	HI	14	BL	na
HC141	HC-MB	33	M	Yes	BT	6	LL	4.25
						na = not applied
						F= Female
						M= Male
						IC = Index Case
						BI = Bacillary index
